# Supplementary material for: Holocentric Chromosomes Probably Do Not Prevent Centromere Drive in Cyperaceae
Source: Front Plant Sci. 2021 Feb 19;12:642661. doi: 10.3389/fpls.2021.642661 (PMC7933567; doi:10.3389/fpls.2021.642661)
Supplement: Supplementary file 1 [file Data_Sheet_1.xlsx]

## Sheet: Table S1
Table S1: Species localities and GenBank accession of analyzed CenH3 sequences
species	isolation date	GenBank accessions	locality/source
Eleocharis ovata	2018-02-26	MN540151	P. Bureš, Žďárské vrchy, Czechia	49°37'51.755"N, 15°54'13.138"E
Eleocharis acicularis	2018-06-01	MN540152	P. Bureš, Žďárské vrchy, Czechia	49°37'51.855"N, 15°54'11.747"E
Isolepis prolifera	2017-11-10	MN540153	collection of the Department of Botany and Zoology, Masaryk University, Czechia	cultivated in glasshouse (introduced with plants from Western Cape, South Africa)
Cyperus textilis	2018-02-26	MN540154	collection of the Department of Botany and Zoology, Masaryk University, Czechia	cultivated in glasshouse (origin from Western Cape, South Africa, 34°26'32.336"S, 19°44'6.543"E)
Cyperus fuscus	2018-02-26	MN540155	collection of the Department of Botany and Zoology, Masaryk University, Czechia	49°2'47.127"N, 14°25'56.479"E
Cyperus alternifolius	2017-09-19	MN540156	collection of the Department of Botany and Zoology, Masaryk University, Czechia	cultivated in glasshouse
Carex hirta	2018-07-10	MN540157	P. Bureš, Žďárské vrchy, Czechia	49°39'20.792"N, 15°53'10.567"E
Carex rostrata	2018-05-09	MN540158	P. Bureš, Žďárské vrchy, Czechia	49°38'34.853"N, 15°52'32.137"E
Carex pilosa	2017-11-10	MN540159	P. Bureš, Popůvky, Czechia	49°11'30.157"N, 16°28'47.261"E
Carex panicea	2018-06-01	MN540160	P. Bureš, Žďárské vrchy, Czechia	49°38'36.229"N, 15°52'33.102"E
Carex acutiformis	2017-09-19	MN540161	I. Hralová & P. Bureš, Brno–Líšeň, Mariánské údolí, Czechia	49°12'45.000"N, 16°42'40.000"E
Carex nigra	2018-07-10	MN540162	P. Bureš, Žďárské vrchy, Czechia	49°38'35.429"N, 15°52'32.716"E
Carex alba	2018-04-19	MN540163	collection of P. Veselý	N/A
Carex flacca	2018-06-01	MN540164	P. Bureš, Žďárské vrchy, Czechia	49°38'38.580"N, 15°52'27.077"E
Carex digitata	2017-11-10	MN540165	P. Bureš, Popůvky, Czechia	49°11'33.792"N, 16°28'33.356"E
Carex humilis	2018-05-09	MN540166	Z. Lososová & O. Rotreklová, Marefy, Šévy, Czechia	49°08'25.000"N 16°58'47.000"E
Carex caryophyllea	2018-04-19	MN540167	M. Krátká, P. Veselý, Brno reservoir, Czechia	49°16'26.878"N, 16°27'27.534"E
Carex pilulifera	2018-06-01	MN540168	P. Bureš, Žďárské vrchy, Czechia	49°38'52.502"N, 15°57'38.522"E
Carex hartmanii	2018-06-01	MN540169	P. Bureš, Žďárské vrchy, Czechia	49°38'36.696"N, 15°52'28.528"E
Eriophorum angustifolium	2018-06-01	MN540170	P. Bureš, Žďárské vrchy, Czechia	49°38'36.796"N, 15°52'24.511"E
Eriophorum vaginatum	2018-07-10	MN540171	P. Bureš, Žďárské vrchy, Czechia	49°38'33.595"N, 15°52'27.446"E
Scirpus sylvaticus	2018-06-01	MN540172	P. Bureš, Žďárské vrchy, Czechia	49°38'44.874"N, 15°57'54.571"E
Carex remota	2018-06-01	MN540173	P. Bureš, Žďárské vrchy, Czechia	49°38'51.277"N, 15°57'33.714"E
Carex leporina	2018-06-01	MN540174	P. Bureš, Žďárské vrchy, Czechia	49°38'52.677"N, 15°57'39.739"E
Carex canescens	2018-06-01	MN540175	P. Bureš, Žďárské vrchy, Czechia	49°38'36.321"N, 15°57'46.073"E
Carex bohemica	2018-06-01	MN540176	P. Bureš, Žďárské vrchy, Czechia	49°37'51.546"N, 15°54'11.634"E
Carex elongata	2018-06-01	MN540177	P. Bureš, Žďárské vrchy, Czechia	49°38'36.221"N, 15°57'45.069"E
Carex muricata	2018-04-19	MN540178	M. Krátká, P. Veselý, Brno reservoir, Czechia	49°16'33.480"N, 16°27'26.839"E
Carex echinata	2018-06-01	MN540179	P. Bureš, Žďárské vrchy, Czechia	49°38'52.477"N, 15°57'39.507"E
Rhynchospora pubera		KR029618,KR029619	GenBank database	N/A
Lepidosperma gibsonii		ERR2040767	GenBank database	N/A
Mapania palustris		ERR2040766	GenBank database	N/A
Eleocharis vivipara		DRR031129	GenBank database	N/A
Eleocharis dulcis		SRR1523109	GenBank database	N/A
Cyperus papyrus		ERR2040765	GenBank database	N/A

## Sheet: Table S2
Table S2: Thermocycler settings
step		duration	temperature [°C]
1	Initial denaturation	3 min	95
2c	Denaturation	30 s	95
3c	Primer annealing	1 min	variable*
4c	Extension	30 s	72
Notes:
steps 2-4 were repeated 35×
*54 or 56 °C depending on primer combination

## Sheet: Table S3
Table S3: Primer sequences used for PCR amplification of CenH3
label	direction	sequence
F1	forward	ATGRCSAGAACSAAGCACTT
F2	forward	ATGRCNAGAACSAAGCACTT
F3	forward	GCNAGAACSAAGCACTTCT
R1	reverse	CCACAWTCGACGRCCACTAAT
R2	reverse	TCGACGRCCACTAATRCGCCT

## Sheet: Table S4
>Carex_acutiformis
TTCTCGAGC---ACA---GCAAGGAAA---AAAGTCAGAGCGCGCAAATCCACTGCTACTGTTGGAGGGAGCAGCTCCACCGCTCAGCCCGATGGAACTGATGTTTTACAGAACAAACAAGGGGAACGCATTGACGCTTCTACA---------------ACCCAACAG------CGACGGACCCCA---AAG------------AGCACTGCTCGCAAGAGTACACTGCCCCGTCCAACTCCAATAGTGAATGGAAGTGGCTATCATGCAAGACATCAA------GAGACTAAGAAA---AAG---CGACGATTTCGGCCCGGCACTGTCGCTTTACAGGAAATACGGAAACTTCAGAGAAGTACCAGACTGTTAATACCAGCCATTGCTTTTGCAAGA…
>Carex_alba
TTCTCGAGC---ACA---GCAAAGAAA---AAAGTCGCGGCTCGCAAATCCACTGCTACTGCTGGAGGGAGCAGCTCCACAGCT------------------------------------------------------------CCACCGCTCAGCTCCACCCAACAG------CCGCGGACCCCA---AAG------------AGCACTGCTCGGAAGAGTACACTGGCCCGTCCAACTCCAATACTGAAAGGAAATGGCCATCATGTAAGACCTCAA------GAGACTAAGAAA---AAG---CGTCGATTTCGGCCCGGCACTGTTGCTTTACAGGAAATAAGGAAATTTCAGAAGAGTTCCAAACTGTTAATACCAGCCATTGCTTTTGCAAGA…
>Carex_bohemica
---------------------------------------GCGCGCAGATCAACTGCTACTGTTGGAGGGAGCAGCTCCACTGCTCAGCCCGATGGAACGGCTGCTTTACAGAACAAACGAGGGGAAGGCAATGACGCTTCTACA---------------ACCCAACGG------CAGCAGACCCCA---AAG------------AGCACTGCTCGGAAGAGTACACTGGCCCGTCCAACTCCAATACTGAAAGGA
>Carex_canescens
TTATCGAGC---AAATCTGCAAGAAAA---AAGGCCGTCGCGCGCAGATCAACTGCTACTGTTGGAGGGAGCAGCTCCACTGCTCAGCCCGATGGAACGGCTGCTTTACAGAACAAACGAGGGGAAGGCAATGACGCTTCTACA---------------ACCCAACGG------CAGCAGACCCCA---AAG------------AGCACTGCTCGCAAGAGTACACTGGCCCGTCCAACTCCAACACTGAAAGGAAGTGGCCTTGATGCAAGACCTCAA------GAGACTATGAAA---AAG---CGTCGATTTCGGCCTGGCACTGTTGCTTTACAGGAAATTCGAAGATTTCAGAAAAGTACCCAACTGTTAATACCGTCCATTGCTTTTGCGAGA…
>Carex_caryophyllea
TTCTCGAGC---ACA---GCAAAGAAG---AAAGTCACCGCGCGCAAATCCACTGCTACTGTTGGAGGGAGCAGCTCCACCACTCAGCCTGATGGAATTGATGCTTTACAGAACAAACAAGGGGAACGCAATGACGCTTCTACA---------------ACCCAACAG------CGATGGACCCCA---AAG------AGCAAGAGCACTGCTCGCAAGAGTACRCTGCCCCGTCCAACTCCAAAAATGAATGGAAGTGGCCATCATGTAAGACCTCGA------GAGACTAAGAAA---AAG---CATCGATTTCGCCCCGGCACTGTCGCTTTACAGGAAATAAGGAAATTTCAGAAGAGTACCAAACTGTTAATACCAGCCATTGCTTTTTCAAGA…
>Carex_digitata
TTCTCGAGC---AAATCAGCAAGGWAA---AAAGCCGACGCGCGCAGATCCAGTGCTACTGTTGGAGGGAGCAGCTCCACCGCTCAGCCCGATGGAACTGATGATTTACAGAACAAACAAGGGGAACGCAATGATGCTTCTACA---------------ACCCAACAG------CCACGGACCCCA---AAG------AGCAAGAGCACTGCTCGCAAGAGTACACTGCCCCGTCCAACTCCAAAAGTGAATGGAAGTGGCCATCATGTAAGACCTCAA------GAGACTAAGAAA---AAG---CGTCGATTTAGGCCCGGCACTGTCGCTTTACAGGAAATAAGAAAATTTCAGAAGAGTACCAAACTGTTAATACCAGCCATTGCTTTTGCAAGA…
>Carex_echinata
------------------------------------GTAGCGCGCAGATCAACTGCTACTGTTGGAGGGAGCAGCTCCACTGCTCAGCCCGATGGAACGGCTGCTTTACAGAACAAACGAGGGGAAGGCAATGACGCTTCTACA---------------ACCCAACGG------CAGCAGACCCCA---AAG------------AGCACTGCTCGCAAGAGTACACTGGCCCGTCCAACTCCAATACTGAAAGGA
>Carex_elongata
---TCGAGC---AAATCTGCAAGGAAA---AAGGCCGTCGCGCGCAGATCAACTGCTACTGTTGGAGGGAGCAGCTCCACTGCTCAGCCCGATGGAACGGCTGCTTTACAGAACAAACGAGGGGAAGGCAATGACGCTTCTACA---------------ACCCAACGG------CAGCAGACCCCA---AAG------------AGCACTGCTCGCAAGAGTACACTGGCCCGTCCAACTCCAATACTGAAAGGA
>Carex_flacca
TTCTCGAGC---ACA---GCAAAGAAA---AAAGTCACCGCGCGCAAATCCACTGCTACTGTTGGAGGGAGCAGCTCCACCGCTCAGCCCGATGGAACTGATGCTTTAAGGAACAAACAAGGGGAACGCAATGACGCTTCTACA---------------ATCCAACAG------ACACGGACCCCG---AAG------------AGCACTGCTCGCAAGAGTACACTGCCCCGTCCAACTCCAATAATGAACGGAAGTGGCCATCATGTAAGACCTCAA------GAGACTAAGAAA---AAG---CATCGATTTCGGCCCGGCACTGTYGCTTTACAGGAAATACGGAAAATTCAGAAAAGTACCAAACTGTTAATACCAGCCAGTGCTTTTGCAAGA…
>Carex_hartmanii
TTCTCGAGC---ACA---GCAAGGAAA---AAAGTCAAAGTGCGCAAATCCACTGCTACTGTTGGAGGGAGCAGCTCCACCGCTCAGCCCGATGGAACTGATGCTTTACAGAACAAACAAGGGGAACGCAATGACGCTGCCACA---------------ACCCAACAG------CCACGGACCCCA---AAGAGCAAG------AGCACTGCTCGCAAGAGTACACTGCCCCGTCCAACTCCAAAAGTGAATGGAAGTGGCCGTCATGCAAGACATCAA------GAGACA---AAA---AAG---CGTCGATTTCGGCCCGGCACTGTCGCTTTACAGGAAATACGGAAAATTCAGAGAAGTACCAAACTGTTAATACCAGCCATTGCTTTTGCAAGA…
>Carex_hirta
---------------------------------------------------------------------------------------------------------------------------------------------------------------------------------CGGACCCCG---AAG------------AGCACTGCTCGCAAGAGTACACTGTCCCGTCCCACTCCAATAATGAACGGA
>Carex_humilis
TTCTCGAGCAAATCA---GCAAGGAAA---AAAGCCGACGCGCGCAGATCCACTGCTACTGTTGGAGGGAGCAGCTCCACCGCTCAGCCCGATGGAACTGATGCTTTACAGAACAAACAAGGGGAACGCAATGACGCTTCTACA---------------ACCCAACAG------CCACGGACCCCA---AAG------AGCAAGAGCACTGCTCGCAAGAGTACAYTGCCCCGTCCAACTCCAAAAGTGAATGGAAGTGGCCATCATGTAAGACCTCAA------GGGACTAAGAAA---AAG---CATCGATTTCGCCCCGGCACTGTCGCTTTACAGGAAATAAGGAAATTTCAGAARAGTACCAAACTATTAATACCAGCCATTGCTTTTTCAAGA…
>Carex_leporina
---------------------------------------GCGCGCAGATCAACTGCTACTGTTGGAGGGAGCAGCTCCACTGCTCAGCCCGATGGAACGGCTGCTTTACAGAACAAACGAGGGGAAGGCAATGACGCTTCTAGA---------------ACCCAACGG------CAGCAGACCCCA---AAG------------AGCACTGCTCGCAAGAGTACACTGTCCCGTCCAACTCCAACACTGAAAGGA
>Carex_muricata
TTATCGAGC---AAATCTGCAAGAAAA---AAGGCCGTCGCGCGCAGATCAACTGCTACTGTTGGAGGGAGCAGCTCCACTGCTCAGCCCGATGGAACGGCTGCTTTACAKAACAAACGRGGGGAWGGCAATGACGCTTCTACA---------------ACCCAACGG------CAGCAGACCCCA---AAG------------AGCACTGCTCGCAAGAGTACACWGGCCCGTCCAACTCCAATACTGAAAGGAAGTRGCCATGATGCAAGAYCTCAA------GAGACTATGAAA---AAG---CGTCGATTTCGGCCTGGCACTGTTGCTTTACAGGAAATTCGAARATTTCAGAAAAGTACCCAACTGTTAATACCGTCCATTGCTTTTGCGAGA…
>Carex_panicea
TTCTCGAGC---ACA---GCAAGGAAA---AAAGTCAAAGCGCGCAAATCCACTGCTACTGTTGGAGGGAGCAGCTCCACCGCTCAGCCCGATGGAACTGATGCTTTAAAGAACAAACAAGGGGAACGCAATGACGCTTCTGCA---------------ACCCAACAG------CCACGGACCCCG---AAG------------AGCACTGCTCGCAAGAGTACACTGCCCCGTCCAACTCCAATAATGAACGGAAGTGGCCATCATGTAAGACCTCAA------GAGAGTAAGAAA---AAG---CGTCGATTTCGCCCCGGCACTGTCGCTTTACAGGAAATACGGAAACTTCAGAAAAGTACCAAACTGTTAATACCAGCCATTGCTTTTGCAAGA…
>Carex_nigra
------------------------------------------------------------------------------------CAGCCCGATGGAACTGATGCTTTACAGAACAAACAAGGGGGACGCAATGACGCTTCTACA---------------ANNNNACAG------CCACGGACCSCA---AAG------------AGCACTGCTCGCAAGAGTACACTATCCCGTCCAACTCCAATAGTGAATGGA
>Carex_pilosa
TTCTCGAGC---ACA---GCAAGGAAA---AAAGTCAAAGCGCGCAAATCCACTGCTACTGTTGGAGGGAGCAGCTCCGCCGCTCAGCCCAATGGAACTGATGCTTTAAAGAACAAACAAGGGGAACGCAATGACGCTTCTACA---------------ACCCAACAG------CCACGGACCCCG---AAG------------AGCACTGCTCGCAAGAGTACACTGCCCCGTCCAACTCCAATAATGAATGGAAGTGGCCATCATGTAAGACCTCAA------GAGACTACAAAA---AAA---CGTCGATTTCGCCCCGGCACTGTCGCTTTACAGGAAATACGGAAACTTCAGAAAAGTACCAAACTGTTAATACCAGCCATTGCTTTTGCAAGA…
>Carex_pilulifera
TTCTCGAGC---ACA---GCAAAGAAA---AAAGTCACCGCGCGCAAATCCACTGCTACTGTTGGAGGGAGCAGCTCCACCGCTCAGTCCGATGGAACTGAT---------AACAAACGAGGGGAACGCAATGACGCTTCTACA---------------ACCCAACAG------CCACGGACCCCA---AAG------AGCAAGAGTACTGCTCGCAAGAGTACACTGCCCCGTCCAACTCCAATAGTGCACGGAAGTGGCCATCATGTAAGACATCAA------GAGACTAAGAAA---AAG---CGTCGATTTCGGCCCGGCACTGTCGCTTTACATGAAATAAGGAAATTTCAGAAGAGTACCAAACTGTTAATACCAGCCATTGCTTTTTCAAGA…
>Carex_remota
---TCGAGC---AAATCTGCAAGGAAA---AAAGCCGTCGCGCGCAGATCAACTGCTACTGTTGGAGGGAGCAGCTCCACTGCTCAGCCCGGTGGAACGGCTGCTTTACAGAACAAACGAGGGGAAGGCAATGGCGCTTCTACA---------------ACCCAACGG------CAGCAGACCCCA---AAG------------AGCACTGCTCGCAAGAGTACACTGGCCCGTCCAACTCCAATACTGAAAGGA
>Carex_rostrata
TTCTCGAGC---ACA---GCAAGGAAA---AAAGTCAAAGCGCGAAGATCCACTGCTACTGTTGGAGGGAGCAGCTCCACCGCTCAGCCCAATGGAACTGATGCTTTACAGAACAAACAAGGGGAACGCAATGACGCTTCTACA---------------ACCCAACAG------CCACGGACCCCG---AAG------------AGCACTGCTCGCAAGAGTACACTGCCCCGTCCAACTCCAATAATGAACGGAAGTGGCCATCATACAAGACATCAA------GAGACTAAGAAA---AGG---CGTCGATTTCGGCCCGGCACTGTCGCTTTACAGGAAATACGGAAACTTCAGAAAAGTACCAAACTGTTAATACCAGCCATTGCTTTTGCAAGA…
>Cyperus_alternifolius
TTCTCGAAC---AAATCAGCGAGGAAG---AAGGCCGCCGCACGCCGCTCTCTCGCTCTTGCTGGA---------CCCTCCGCTCAGTCTGACGGAACCGATACT------AATCAGCATAGTGATGTCACTGGTACTCCTACA---------------GACAAACAA------CAGAAGACTCCG---AAA------------AACACCGCTAGAAAGAGTACCAGGCCTTTTGCCCCTCCTACTTTGAAAGGAAACAACAGTGATGCCAGCCGGCAA------CAT------AAG---AAG---CATCGATATCGGCCTGGTACTGTCGCACTACGGGAGATCCGTAAATATCAGAAATCTGCCCATCTGTTAATACCAGCCAGTCCTTTTGCAAGA…
>Cyperus_fuscus
TTCGCGAAC---AGATCAGGGAGGAAGAAAAAGGTTGCCGCACGCCGCTCTCTCGCTCTTGCTGGA---------TCCTCTTCTCAGCCCGACGGAACTGATACT------GACGAACAT---------------------------------------------------------AAGACTCCG---AAA------------AACACTGCTAGAAAGAGCTCCAGGCCTCCTCCCACTCCTAATTTGCAAGGAAACAGCACTGATGCAAGGCAGAAA------CAGACT---AAG---AAG---CATCGATATCGGCCTGGTACTGTTGCGCTGCGGGAAATCCGCAAATATCAGAAAACTGCTTATCTGTTAATACCAGCCAGTCCTTTTGCAAGA…
>Cyperus_papyrus
TTCTCGAAC---AAATCAGCGAGGAAG---AAGGCCGCCGCACGCCGCTCTCTCGCTCTTGCTGGA---------CCCTCCGCTCAGTCTGACGGAACCGATACT------AATCAGCATAGTGATGTCACTGGTACTCCTACA---------------GACAAACAA------CAGAAGACTCCG---AAA------------AACACCGCTAGAAAGAGTACCAGGCCTTTTGCCCCTCCTACTTTGAAAGGAAACAACAGTGATGCCAGCCGGCAA------CAT------AAG---AAG---CATCGATATCGGCCTGGTACTGTCGCACTACGGGAGATCCGTAAATATCAGAAATCTGCCCATCTGTTAATACCAGCCAGTCCTTTTGCAAGA…
>Cyperus_textilis
TTCTCGAAC---AAATCAGCGAGGAAG---AAGGCCGCCTCACKCCGCGCTCTCGCTCTTGCTGGA---------TCCTCCGCTCAGCCCGACGGAACTGATACT------AATCAGCATGGTGATGTCACTGGTACTCCTACA---------------AACAAACAA------CAGAAGACTCCG---AAA------------AACACCGCTAGAAAGAGTACCAGGCCTTTTGCCCCTCCTACTTTGAAAGGAAACAACAGTGATGCAAGCCGGCAA------CAT------AAG---AAG---CATCGATATCGGCCTGGTACTGTCGCACTACGGGAGATCCGTAAATATCAGAAATCTGCCCATCTGTTAATACCAGCCAGTCCTTTTGCAAGA…
>Eleocharis_acicularis
TTCTCGAGC---AGRTCCGCCAGGAAA---AAGTCCGCCRCTCGCCGCTCCAARGCTGATGCTAAAGGGGACAGCTCCTCCGCGCAGCCCAATGAATCTGATGCTTTGCCGAACCAACAAGGCGATGCCAATGATGCCCCTGCA---------------GATCAAGAGCTTTAC---AAGACCCCTAACAAG------------AGCACTGCTAGAAAGAGTTCCAAGCCCCCTACAAGCCGAAACCTGGATGGAAGYGGT---AATGCAAGCCAGAAA------CAGACC---AAGAAGAAG---CATCGGTATCGGCCTGGTACTGTAGCACTGCGGGAAATACGTAAATTTCAAAAAACAACCCATCTGTTGATACCATCCAGTCCTTTTGCAAGA…
>Eleocharis_dulcis
CTCTCGAGC---AGATCAGGA---AAG---AAGGTCAAAGCACGCCGCTCCATGGCTACTGCTGGAGGGACCAGCTCCTCTACCCAGCCCCACGAAACTGATGCTTTACAGAACCAACAAGGCGATATCAATGATGCTTCTACA---------------CACCAAGTG------CCGAGGACCACA---CAA------------AACACTGCTAGAAAGAGTTCCAGGCCCCCTTCCGCTCCTACCCTGAAAGGA---GGTGGTGATGCAACCCAGAAA------CAGACT---AAG---AAG---CATCGGTTTCGGCCTGGTACTGTTGCATTGCGCGAAATACGCAAATTTCAAAAAAGTACCCTTCTGTTAATACCGGGCCTTCCTTTTGCAAGA…
>Eleocharis_ovata
TTCTCGAGC---AGATCCGGCAGGAAA---AAGGTCGCCGCTCGCCGCTCCATCGGTGCTGCTGGAGGGAGCACCTCC---GCTCAGCCCAATGAAACTGAT---------AACCAACAAGGCGATGCCAATGATGCCCCTGCA---------------GATCAAGAGCTTTAC---AAGACCCCTAAGAAG------------AACACTGCTAGAAAGAGTTCCAGGCCCCCTTCTACCCGAAACCTGGATGGT---GGCGGTAATGCAAGCCAGAAA------CAGACC---AAG---AAG---CATCGGTATCGGCCTGGTACTGTAGCACTCCGGGAAATACGTAAATTTCAAAAAACAACCCATCTGTTGATACCAGCCCTTCCTTTTGCGAGA…
>Eleocharis_vivipara
CTCTCGAGC---AGATCCGGCCGGAAA---AAGGTCGCCGCTCGCCGCTCCATGGGTGCTGCTGGAGGGGACAGCTCC---GCTCAGCCCAATGAAACTGAT---------AACCAACAAGGCGATGCCAATGATGCCCCTGCA---------------GATCAAGAGCTTTAC---AAGACCCCTAAGAAG------------AACACTGCTAGAAAGAGTTCCAGGCCCCCTACTTCCCGAAACCTGGATGGT---GGTGGTAATGCAAGCCAAAAA------AAGACC---AAG---AAG---CATCGGTATCGGCCTGGTACCGTAGCACTGCGGGAAATACGGAAATTTCAGAAAACATCCCATCTGTTGATACCAGCCCTTCCTTTTGCGAGA…
>Eriophorum_angustifolium
------------------------------------------------------------------------------------------------------------CAGAACAAACAAGGNGAAGACAACGGCGCTTCTACA---------------AGCCAACAC------CAGCGGACCCCA---AAG------------AGCACTGCTCGCAAGAGTACACTGGCCCGTCCTACTCCTAAATTGAAAGGA
>Eriophorum_vaginatum
TTCACGAGC---AGATCAGCTAGGAAA---AAAGCCGTCGCGCGCAGATCCACGGCTCCTGCTGGAGGGAGCAGCTCCTCCKCTCAGCCCGATGTAACTGATGCTTCACAGAACAAACAAGGTGAAGACAACGGCGCTTCTACA---------------AGCCAACAC------CAGCGGACCCCA---AAG------------AGCACTGCTCGCAAGAGTACACTGGCCCGTCCAACTCCTAAATTGAAAGGAAGTGGCCATGATGTAAGCCAGAAA------AAGACT---AAA---AAG---CATCGATTTCGGCCTGGTACGGTCGCGTTGCAGGAAATCCGCAGGTTTCAGAAAAGTACCCAACAGTTAATACCGGCCATTGCTTTTGCGAGA…
>Isolepis_prolifera
TTCGCGAGC---AGATCAGGAAAGAAG---AAGGTT---GCGCGTCGCTCTATCGGTCCTGTTGGAGTTAGCCGCTCCTCCGCTCAGCCTGACGGAACTGATGCT------AACCAACTAGCTGATGTCAATGGTACTCCTACT------------------CCGCAA------CAGAAGACCCCG---AAA------------AACACCGCTAGGAAGAGTACTAGGCCTCCTTTCACTCCTAATTTGAAAGGAAACAATGGTGTTGGAAACACGACA------CGG------AAG---AAG---CATCGATATCGGCCTGGTACTGTTGCATTGCGGGAGATCCGCACTTATCAGAAAACAACCCATTTGTTAATACCGGCCTGTGCTTTTGCAAGA…
>Lepidosperma_gibsonii
AGTTCGAAG---AAATCAGGGACGAAA---AGAGCCGCCTCACAC---TTCAACGATCGTGCTAAAGGGAGCAGT---TCCGGTCAGCCTGATGAACCTGAT---------AACCCACAACTTGATGTCAATGGCGAACCTACT---------------AGCCAATAT------CATCGGACCCCA---AAG------------AGCACTGGTCGCAACCCTAGCCGGGTTCCTCCAAATCCTAGACTA---GGGAGTGGAGATGATCGAAGCCAGCAG---------AGA---AAG---AAG---CACCGGTATCGACCTGGTACTGTCGCCTTGCGGGAAATCCGCAAGTTTCAAAAATCTACCAAACTATTAATACCGAATGCTGCGTTCTTCAGA…
>Mapania_palustris
TTCTCCATC---AAATCAGCAAGGGCT---AAA---------------TCCAAAGCTGGTGTCGGAGGGAGCAGC---TCTGCTTTGCGAGATGGATCTAGT---------ATTCAACAAGGTGATGTCAGTGGCACCGCCACC---------------AGTCAAAAT------CTGAGGATCCTC---AAG------------AGTACGGCCCGCAAGACTAGCCGGCCCCCTCAAACTCCTAGACTTCAAGGGAGCAGAAATGATGAAAGCCAGCAA------GAGACA---AGG---AAGTCTCATCGATACCGGCCTGGTACCGTTGCTTTGCGGGAAATCCGCAAGTTTCAAAAAAGTACCCACTTGTTAATACCGCTTGCTGCTTTTGCCAGA…
>Rhynchospora_pubera_1
TTCTCGGTT---AGATCTGGAAAA------AAGTCTGCTTCACGC---ACTAAAGCTCGTGGTGGAGAGAGTAGCGCTCTTGTTCAGCCAGATGGATCTGAT---------AAC---CAAGGTGACTTGAATGGCACTCCTATG---------------AGCCAAAAT------CCAAACACTCCA---AAG------------ACAACTGCTCGAAAGAGTGCCCGGGCCCCGCCAACTCCTAGCTTGAAAGGAAGATCCGAT---------------AGTGGCAAGAGA---AAG---AAG---CATCGGTATAGGCCTGGTACCGTTGCATTGAGAGAGATACGTAAATTTCAGAAAACGACCCATTTGTTAATACCAGCTGCTCCTTTTTCCAGA…
>Rhynchospora_pubera_2
TTCTCGGTT---AGATCTGGAAAG------AAGGCTGTCTCACGC---ACCAAAGCTCGTGGTGGAGAGAGTAGCGTTCTTGTTCAGCCAGATGGATCTGAT---------AAC---CAAGGTGACTTGAATGGCACTCCTATG---------------AGCCAAAAT------CCAAACACTCCA---AAG------------AACACTGCTCGAAAGAGTGCCCGGGCCCCGCCAACTCCTAGCTTGAAAGGAATATCCGAT---------------AGTGGAAAGAGA---AAG---AAG---CATCGGTATAGGCCTGGTACCGTTGCATTGAGAGAAATACGTAAATTTCAGAAAACGACCCATTTGTTAATACCAGCTGCTCCTTTTTCCAGA…
>Scirpus_sylvaticus
TTCACGAGC---AGATCAGCTAGGAAA---AAAGCCGTCGCGCGCAGATCCACGGCTCCTGCTGGAGGGAGCAGCTCCTCCGCTCAGCCCGATGTAACTGATGCTTCACAGAACAAACAAGGTGAAGACAACGGCGCTTCTACA---------------AGCCATCAC------CACCAGACCCCA---AAG------------AGCACTGCTCGCAAGAGTACACTGGCCCGTCCAACTCCTAAATTGAAAGGAAGTGGCCCTGATGTAAGCCAGAAA------AAGACT---AAA---AAG---CATCGATTTCGGCCTGGTACGGTCGCGTTGCAGGAAATCCGTAGGTTTCAGAAAAGTACCCATCTGTTAATACCAGCCATTGCTTTTGCGAGA…

## Sheet: Table S5
#NEXUS
[ Title ]
begin taxa;
dimensions ntax=36;
taxlabels
Carex_acutiformis
Carex_alba
Carex_bohemica
Carex_canescens
Carex_caryophyllea
Carex_digitata
Carex_echinata
Carex_elongata
Carex_flacca
Carex_hartmanii
Carex_hirta
Carex_humilis
Carex_leporina
Carex_muricata_agg
Carex_nigra
Carex_panicea
Carex_pilosa
Carex_pilulifera
Carex_remota
Carex_rostrata
Cyperus_alternifolius
Cyperus_fuscus
Cyperus_papyrus
Cyperus_textilis
Eleocharis_acicularis
Eleocharis_dulcis
Eleocharis_ovata
Eleocharis_vivipara
Eriophorum_angustifolium
Eriophorum_vaginatum
Isolepis_prolifera
Lepidosperma_gibsonii
Mapania_palustris
Rhynchospora_pubera_1
Rhynchospora_pubera_2
Scirpus_sylvaticus
;
end;
begin characters;
dimensions nchar=582;
format missing=? gap=- matchchar=. datatype=nucleotide;
matrix
Carex_acutiformis
TTCTCGAGC???ACA???GCAAGGAAA???AAAGTCAGAGCGCGCAAATCCACTGCTACT
GTTGGAGGGAGCAGCTCCACCGCTCAGCCCGATGGAACTGATGTTTTACAGAACAAACAA
GGGGAACGCATTGACGCTTCTACA???????????????ACCCAACAG??????CGACGG
ACCCCA???AAG????????????AGCACTGCTCGCAAGAGTACACTGCCCCGTCCAACT
CCAATAGTGAATGGAAGTGGCTATCATGCAAGACATCAA??????GAGACTAAGAAA???
AAG???CGACGATTTCGGCCCGGCACTGTCGCTTTACAGGAAATACGGAAACTTCAGAGA
AGTACCAGACTGTTAATACCAGCCATTGCTTTTGCAAGATGTGCAAGGGAGATAACAGAG
TTCTTGAACCCAAATGTAAACCGATGGACTCCTGGAGCTCTTCTTGCTCTCCAAGAGGCG
GCAGAATATTACATTGTAGATCTGTTGGAGGACACCAACCTCTGCGCCATCCATGCCAAG
CGGGTCACAATTATGCAAAAGGATATTCAATTGGCTAGACGC
Carex_alba
TTCTCGAGC???ACA???GCA?????????AAAGTCGCGGCTCGCAAATCCACTGCTACT
GCTGGAGGGAGCAGCTCCACAGCT????????????????????????????????????
????????????????????????CCACCGCTCAGCTCCACCCAACAG??????CCGCGG
ACCCCA???AAG????????????AGCACTGCTCGGAAGAGTACACTGGCCCGTCCAACT
CCAATACTGAAAGGA?????????CATGTAAGACCTCAA??????GAGACT?????????
AAG???CGTCGATTTCGGCCCGGCACTGTTGCTTTACAGGAAATAAGGAAATTTCAGAAG
AGTTCCAAACTGTTAATACCAGCCATTGCTTTTGCAAGATGTGCAAGGGAGATAACAGAG
TTCTTGAACCCAAATGTAAACCGATGGACTCCTGGAGCTCTTGTTGCTCTCCAAGAGGCA
GCCGAATACTACATTGTAGAATTGTTGGAGGACACCAACCTCTGCGCCATCCATGCCAAG
CGGGTCACAATTATGCAAAAGGATATACAATTGGCTAGGCGC
Carex_bohemica
???????????????????????????????????????GCGCGCAGATCAACTGCTACT
GTTGGAGGGAGCAGCTCCACTGCTCAGCCCGATGGAACGGCTGCTTTACAGAACAAACGA
GGGGAAGGCAATGACGCTTCTACA???????????????ACCCAACGG????????????
????????????????????????AGCACTGCTCGGAAGAGTACACTGGCCCGTCCAACT
CCAATACTGAAAGGA?????????GATGCAAGACCTCAA??????GAGACT?????????
??????CGTCGATTTCGGCCTGGCACTGTTGCTTTACAGGAAATTCGAAGATTTCAGAAA
AGTACCCAACTGTTAATACCGTCCATTGCTTTTGCGAGATGTGCAAGGGAGGTAACAGAG
TTCTTGAACCCAAATGTAAACCGATGGACTCCTGGAGCTCTTCTTGCTCTCCAAGAGGCA
GCAGAATACTACATTGTAGATMYGTTTGAGGACACCAACCTCTGCGCCATCCATGCCAAG
CGG???????????????????????????????????????
Carex_canescens
TTATCGAGC???AAATCTGCAAGAAAA???AAGGCCGTCGCGCGCAGATCAACTGCTACT
GTTGGAGGGAGCAGCTCCACTGCTCAGCCCGATGGAACGGCTGCTTTACAGAACAAACGA
GGGGAAGGCAATGACGCTTCTACA???????????????ACCCAACGG??????CAGCAG
ACCCCA???AAG????????????AGCACTGCTCGCAAGAGTACACTGGCCCGTCCAACT
CCAACACTGAAAGGAAGT???CTTGATGCAAGACCTCAA??????GAGACT?????????
AAG???CGTCGATTTCGGCCTGGCACTGTTGCTTTACAGGAAATTCGAAGATTTCAGAAA
AGTACCCAACTGTTAATACCGTCCATTGCTTTTGCGAGATGTGCAAGAGAGGTAACAGAG
TTCTTGAACCCAAATGTAAACCGATGGACCCCTGGAGCTCTTCTTGCTCTCCAAGAGGCA
GCAGAATACTACATTGTAGATCTGTTTGAGGACACCAACCTCTGCGCCATCCATGCCAAG
CGGGTCACAATTATGCAAAAGGATATACAATTGGCTAGGCGC
Carex_caryophyllea
TTCTCGAGC???ACA???GCAAAGAAG???AAAGTCACCGCGCGCAAATCCACTGCTACT
GTTGGAGGGAGCAGCTCCACCACTCAGCCTGATGGAATTGATGCTTTACAGAACAAACAA
GGGGAACGCAATGACGCTTCTACA???????????????ACCCAACAG??????CGATGG
ACCCCA???AAG????????????AGCACTGCTCGCAAGAGTACRCTGCCCCGTCCAACT
CCAAAAATGAATGGAAGTGGCCATCATGTAAGACCTCGA??????GAGACT?????????
AAG???CATCGATTTCGCCCCGGCACTGTCGCTTTACAGGAAATAAGGAAATTTCAGAAG
AGTACCAAACTGTTAATACCAGCCATTGCTTTTTCAAGATGTGCAAGGGAGATCACAGAG
TTCTTGAACCCAAACGTAAACCGATGGACTCCTGGAGCTCTTCTTGCTCTCCAAGAGGCA
GCAGAATACTACATTGTAGATCTGTTGGAGGACACCAACCTCTGCGCCATCCATGCCAAG
CGGGTCACAATTATGCAAAAGGATATGCAATTGGCTAGGCGC
Carex_digitata
????????????????????????????????????????????????????????????
???????????????????????????CCCGATGGAACTGATGATTTACAGAACAAACAA
GGGGAACGCAATGATGCTTCTACA???????????????ACCCAACAG??????CCACGG
ACCCCA???AAG????????????AGCACTGCTCGCAAGAGTACACTGCCCCGTCCAACT
CCAAAAGTGAATGGAAGTGGCCATCATGTAAGACCTCAA??????GAGACT?????????
AAG???CGTCGATTTAGGCCCGGCACTGTCGCTTTACAGGAAATAAGAAAATTTCAGAAG
AGTACCAAACTGTTAATACCAGCCATTGCTTTTGCAAGATGTGCAAGGGAGATAACAGAG
TTCCTGAATCCAAATGTAAACCGGTGGACTCCTGGAGCTCTTGTTGCTCTCCAAGAGGCA
GCAGAATACTACATTGTAGATCTGTTGGAGGACACTAACCTCTGTGCCATCCATGCCAAG
CGGGTCACAATT??????????????????????????????
Carex_echinata
????????????????????????????????????GTAGCGCGCAGATCAACTGCTACT
GTTGGAGGGAGCAGCTCCACTGCTCAGCCCGATGGAACGGCTGCTTTACAGAACAAACGA
GGGGAAGGCAATGACGCTTCTACA???????????????ACCCAACGG??????CAGCAG
ACCCCA???AAG????????????AGCACTGCTCGCAAGAGTACACTGGCCCGTCCAACT
CCAATACTGAAAGGAAGT???CTTGATGCAAGACCTCAA??????GAGACT?????????
AAG???CGTCGATTTCGGCCTGGCACTGTTGCTTTACAGGAAATTCGAAAATTTCAGAAA
AGTACCCAACTGTTAATACCGTCCATTGCTTTTGCAAGATGTGCAAGGGAGGTAACAGAG
TTCTTAAACCCAAAAGTAAACCGATGGACTCCTGGAGCTCTTCTTGCTCTCCAAGAGGCA
GCAGAATACTACATTGTAGATCTGTTTGAGGACACCAACCTCTGCGCCATCCATGCCAAG
CGGGTCACAATTATGCAAAAGGATATACAATTGGCTAGGCGC
Carex_elongata
???TCGAGC?????????GCAAGGAAA???AAGGCCGTCGCGCGCAGATCAACTGCTACT
GTTGGAGGGAGCAGCTCCACTGCTCAGCCCGATGGAACGGCTGCTTTACAGAACAAACGA
GGGGAAGGCAATGACGCTTCTACA???????????????ACCCAACGG??????CAGCAG
ACCCCA???AAG????????????AGCACTGCTCGCAAGAGTACACTGGCCCGTCCAACT
CCAATACTGAAAGGAAGTGGCCTTGATGCAAGACCTCAA??????GAGACTATGAAA???
AAG???CGTCGATTTCGGCCTGGCACTGTTGCTTTACAGGAAATTCGAAAATTTCAGAAA
AGTACCCAACTGTTAATACCGTCCATTGCTTTTGCGAGATGTGCAAGGGAGGTAACAGAG
TTCTTGAACCCAAAAATAAACCGATGGACTCCTGGAGCTCTTCTTGCTCTCCAAGAGGCA
GCAGAATACTACATTGTAGATCTGTTTGAGGACACCAACCTCTGCGCCATCCATGCCAAG
CGGGTCACAATTATGCAAAAGGATATACAATTGGCT??????
Carex_flacca
TTCTCGAGC???ACA???GCAAAGAAA???AAAGTCACCGCG??????TCCACTGCTACT
GTTGGAGGGAGCAGC??????GCTCAGCCCGATGGAACTGATGCTTTAAGGAACAAACAA
GGGGAACGCAATGACGCTTCTACA???????????????ATCCAACAG??????ACACGG
ACCCCG???AAG????????????AGCACTGCTCGCAAGAGTACACTGCCCCGTCCAACT
CCAATAATGAACGGAAGTGGCCATCATGTAAGACCT????????????ACT?????????
AAG???CATCGATTTCGGCCCGGCACTGTYGCTTTACAGGAAATACGGAAAATTCAGAAA
AGTACCAAACTGTTAATACCAGCCAGTGCTTTTGCAAGATGTGCAAGGGAGATAACAGAG
TTCTTGAACCCAAATGTAAACCGATGGACTCCTGGAGCTCTTCTTGCTCTCCAAGAGGCA
GCAGAATACTACATTGTAGATCTGTTGGAGGACACCAACCTCTGCGCCATCCATGCCAAG
CGGGTCACAATTATGCAAAAGGATATACAATTGGCTAGGCGC
Carex_hartmanii
TTCTCGAGC???ACA???GCAAGGAAA???AAAGTCAAAGTGCGCAAATCCACTGCTACT
GTTGGAGGGAGCAGCTCCACCGCTCAGCCCGATGGAACTGATGCTTTACAGAACAAACAA
GGGGAACGCAATGACGCTGCCACA???????????????ACCCAACAG??????CCACGG
ACCCCA???AAG????????????AGCACTGCTCGCAAGAGTACACTGCCCCGTCCAACT
CCAAAAGTGAATGGAAGTGGCCGTCATGCAAGACATCAA??????GAGACA???AAA???
AAG???CGTCGATTTCGGCCCGGCACTGTCGCTTTACAGGAAATACGGAAAATTCAGAGA
AGTACCAAACTGTTAATACCAGCCATTGCTTTTGCAAGATGTGCAAGGGAGATAACAGAG
TTTCTCAACCCAAATGTAAATCGATGGACTCCTGGAGCTCTTCTGGCTCTCCAAGAGGCA
GCAGAATACTACATTGTAGATCTGTTGGAGGACACCAACCTCTGCGCCATCCATGCCAAG
CGGGTCACAATTATGCAAAAGGATATGCAATTGGCT??????
Carex_hirta
????????????????????????????????????????????????????????????
????????????????????????????????????????????????????????????
?????????????????????????????????????????????????????????CGG
ACCCCG???AAG????????????AGCACTGCTCGCAAGAGTACACTGTCCCGTCCCACT
CCAATAATGAACGGAAGTGGCCATCATGCAAGACATCAA??????GAGACT?????????
AAG???CGTCGATTTCGGCCCGGCACTGTCGCTTTACAGGAAATACGGAAACTTCAGAAA
AGTACCAAACTGTTAATACCAGCGATTGCTTTTGC?AGATGTGCAAGGGAGATAACAGAG
TTCTTGAATCCAAATGTAAACCGATGGACTCCTGGAGCTCTTCTTGCTCTCCAAGAGGCA
GCAGAATACTACATTGTAGATCTGTTGGAGGACACCAACCTCTGTGCCATCCATGCCAAG
CGGGTCACAATT??????????????????????????????
Carex_humilis
TTCTCGAGC???TCA???GCAAGGAAA???AAAGCC??????CGCAGATCCACTGCTACT
GTTGGAGGGAGCAGCTCCACCGCTCAGCCCGATGGAACTGATGCTTTACAGAACAAACAA
GGGGAACGCAATGACGCTTCTACA???????????????ACC???CAG??????CCACGG
ACCCCA???AAG????????????AGCACTGCTCGCAAGAGTACAYTGCCCCGTCCAACT
CCAAAAGTGAATGGAAGT??????CATGTAAGA???????????????ACT?????????
AAG???CATCGATTTCGCCCCGGCACTGTCGCTTTACAGGAAATAAGGAAATTTCAGAAR
AGTACCAAACTATTAATACCAGCCATTGCTTTTTCAAGATGTGCAAGGGAGATAACGGAG
TTCTTAAACCCAAAYGTAAACCGATGGACTCCTGGAGCTCTTCTTGCTCTCCAAGAGGCA
GCAGAATACTACATTGTAGATCTGTTGGAGGACACCAACCTCTGCGCCATCCATGCCAAG
CGGGTCACAATTATGCAAAAGGATATGCAATTGGCTAGGCGS
Carex_leporina
???????????????????????????????????????GCGCGCAGATCAACTGCTACT
GTTGGAGGGAGCAGCTCCACTGCTCAGCCCGATGGAACGGCTGCTTTACAGAACAAACGA
GGGGAAGGCAATGACGCTTCTAGA???????????????ACCCAACGG??????CAGCAG
ACCCCA???AAG????????????AGCACTGCTCGCAAGAGTACACTGTCCCGTCCAACT
CCAACACTGAAAGGAAGT???CTTGATGCAAGAGCTCAA??????GAGACT?????????
WAG???CGTCGATTTCGACCTGGCACTGTTGCTTTACAGGAAATTCGAAGATTTCAGAAA
AGTACCCAACTGTTAATACCGTCCATTGCTTTTGCGAGATGTGCAAGAGAGGTAACAGAG
TTCTTGAACCCAAATGTAAACCGATGGACTCCTGGAGCTCTTCTTGCTCTCCAAGAGGCA
GCAGAATACTACATTGTAGATCTGTTTGAGGACACCAACCTCTGCGCCATCCATGCCAAG
CGGGTCACAATTATG?AAAAGGATATACAATTGGCTAGGCGC
Carex_muricata_agg
TTATCGAGC???AAATCTGCAAGAAAA???AAGGCCGTCGCGCGCAGATCAACTGCTACT
GTTGGAGGGAGCAGCTCCACTGCTCAGCCCGATGGAACGGCTGCTTTACAKAACAAACGR
GGGGAWGGCAATGACGCTTCTACA???????????????ACCCAACGG??????CAGCAG
ACCCCA???AAG????????????AGCACTGCTCGCAAGAGTACACWGGCCCGTCCAACT
CCAATACTGAAAGGAAGTRGCCATGATGCAAGAYCTCAA??????GAGACTATGAAA???
AAG???CGTCGATTTCGGCCTGGCACTGTTGCTTTACAGGAAATTCGAARATTTCAGAAA
AGTACCCAACTGTTAATACCGTCCATTGCTTTTGCGAGATGTGCAAGGGAGGTAACAGAG
TTCTTGAACCCAAATATAAACCGATGGACTCCTGGAGCTCTTCTTGCTCTCCAAGAGGCA
GCAGAATACTACATTGTAGATCTGTTTGAGGACACCAACCTCTGCGCCATCCATGCCAAG
CGGGTCACAATTATGCAAAAGGATATACAATTGGCTAGGCGC
Carex_nigra
????????????????????????????????????????????????????????????
????????????????????????CAGCCCGATGGAACTGATGCTTTACAGAACAAACAA
GGGGGACGCAATGACGCTTCTACA???????????????A????ACAG??????CCACGG
ACCSCA?????????????????????ACTGCTCGCAAGAGTACACTATCCCGTCCAACT
CCAATAGTGAATGGAAGTGGCCATCATGCAAGACATCAA??????GAGACTAAGAAA???
AAG???CGTCGATTTCGGCCCGGCACTGTCGCTTTACAGGAAATACGGAAACTTCAGAGA
AGTACCAAACTGTTAATACCAGCTATTGCTTTTGCAAGATGTGCAAGGGAGATAACAGAG
TTCTTGAACCCAAATGTAAACCGATGGACTCCTGGAGCTCTTCTTGCTCTCCAAGAGGCA
GCAGAATACTACATTGTAGATCTGTTG?????????????????????????????????
??????????????????????????????????????????
Carex_panicea
TTCTCGAGC???ACA???GCAAGG?????????GTCAAAGCGCGCAAATCCACTGCTACT
GTTGGAGGGAGCAGC??????GCTCAGCCCGATGGAACTGATGCTTTAAAGAACAAACAA
GGGGAACGCAATGACGCTTCTGCA???????????????ACCCAACAG??????CCACGG
ACCCCG???AAG????????????AGCACTGCTCGCAAGAGTACACTGCCCCGTCCAACT
CCAATAATGAACGGAAGTGGCCATCATGTAAGACCTCAA??????GAGAGT?????????
AAG???CGTCGATTTCGCCCCGGCACTGTCGCTTTACAGGAAATACGGAAACTTCAGAAA
AGTACCAAACTGTTAATACCAGCCATTGCTTTTGCAAGATGTGCAAGGGAGATAACAGAG
TTCTTGAACCCAAATGTAAACCGATGGACTCCTGGAGCTCTTCTTGCTCTCCAAGAGGCA
GCAGAATACTACATTGTAGATCTGTTGGAGGACACCAACCTCTGCGCCATCCATGCTAAG
CGGGTCACAATTATGCAAAAGGATATACAATTGGCTAGG???
Carex_pilosa
TTCTCGAGC???ACA???GCA????????????GTCAAAGCG??????TCCACTGCTACT
GTTGGAGGGAGCAGC??????GCTCAGCCCAATGGAACTGATGCTTTAAAGAAC??????
GGGGAACGCAATGACGCTTCTACA???????????????ACCCAACAG??????CCACGG
ACCCCG???AAG????????????AGCACTGCTCGCAAGAGTACACTGCCCCGTCCAACT
CCAATAATGAATGGA???????????????AGACCT?????????GAGACT?????????
AAA???CGTCGATTTCGCCCCGGCACTGTCGCTTTACAGGAAATACGGAAACTTCAGAAA
AGTACCAAACTGTTAATACCAGCCATTGCTTTTGCAAGATGTGCAAGGGAGATCACAGAG
TTCTTGAACCCAAATGTAAACCGATGGACTCCTGGAGCTCTTCTTGCTCTCCAAGAGGCA
GCAGAATACTACATTGTAGATCTGTTGGAGGACACCAACCTCTGCGCCATCCATGCTAAG
CGGGTCACAATTATGCAAAAGGATATACAATTGGCTAGGCGC
Carex_pilulifera
TTCTCGAGC???ACA???GCAAAGAAA???AAAGTCACCGCGCGCAAATCCACTGCTACT
GTTGGAGGGAGCAGC??????GCTCAGTCCGATGGAACTGAT?????????AACAAACGA
GGGGAACGCAATGACGCTTCTACA???????????????ACCCAACAG????????????
????????????????????????AGTACTGCTCGCAAGAGTACACTGCCCCGTCCAACT
CCAATAGTGCACGGA?????????CATGTAAGACATCAA??????GAGACT?????????
AAG???CGTCGATTTCGGCCCGGCACTGTCGCTTTACATGAAATAAGGAAATTTCAGAAG
AGTACCAAACTGTTAATACCAGCCATTGCTTTTTCAAGATGTGCAAGGGAGATAACAGAG
TTCCTAAATCCAAATGTAAACCGATGGACTCCTGGAGCTCTTCTTGCTCTCCAAGAGGCA
GCAGAATTCTACATTGTAGATCTGTTGGAGGACACCAACCTCTGCGCCATCCATGCCAAG
CGGGTCACTATTATGCAAAAGGATATACAATTGGCTAGG???
Carex_remota
???TCGAGC???AAATCTGCAAGGAAA???AAAGCCGTCGCGCGCAGATCAACTGCTACT
GTTGGAGGGAGCAGCTCCACTGCTCAGCCCGGTGGAACGGCTGCTTTACAGAACAAACGA
GGGGAAGGCAATGGCGCTTCTACA???????????????ACCCAACGG??????CAGCAG
ACCCCA???AAG????????????AGCACTGCTCGCAAGAGTACACTGGCCCGTCCAACT
CCAATACTGAAAGGAAGT???CWWGATRCAAGACCTCAA??????GAGACT?????????
AAG???CATCGATTTCGGCCTGGCACTGTTGCTTTACAGGAAATTCGAAAATTTCAGAAA
AGTACCCAACTGTTAATACCGTCCATTGCTTTTGCAAGATGTGCAAGGGAGGTAACAGAG
TTCTTGAACCCAAATATAAACCGATGGACTCCTGGAGCTCTTCTTGCTCTCCAAGAGGCA
GCAGAATACTACATTGTAGATCTGTTTGAGGACACCAACCTCTGCGCCATCCATGCCAAG
CGGGTCACAATTATGCAAAAGGATATACAATTGGCT??????
Carex_rostrata
TTCTCGAGC???ACA???GCAAGGAAA???AAAGTCAAAGCGCGAAGATCCACTGCTACT
GTTGGAGGGAGCAGCTCCACCGCTCAGCCCAATGGAACTGATGCTTTACAGAACAAACAA
GGGGAACGCAATGACGCTTCTACA???????????????ACCCAACAG??????CCACGG
ACCCCG???AAG????????????AGCACTGCTCGCAAGAGTACACTGCCCCGTCCAACT
CCAATAATGAACGGAAGTGGCCATCATACAAGACATCAA??????GAGACT?????????
AGG???CGTCGATTTCGGCCCGGCACTGTCGCTTTACAGGAAATACGGAAACTTCAGAAA
AGTACCAAACTGTTAATACCAGCCATTGCTTTTGCAAGATGTGCAAGGGAGATAACAGAG
TTCTTGAATCCAAATGTAAACCGATGGACTCCTGGAGCTCTTCTTGCTCTCCAAGAGGCA
GCAGAATACTACATTGTAGATCTGTTGGAGGACACCAACCTCTGCGCCATCCATGCCAAG
CGGGTCACTATTATGCAAAGGGATATGCAATTGGCTAGGCGC
Cyperus_alternifolius
TTCTCGAAC???AAATCAGCGAGGAAG???AAGGCCGCCGCACGCCGCTCTCTCGCTCTT
GCTGGA?????????CCCTCCGCTCAGTCTGACGGAACCGATACT??????AATCAGCAT
AGTGATGTCACTGGTACTCCTACA???????????????GACAAACAA??????CAGAAG
ACTCCG???AAA????????????AACACCGCTAGAAAGAGTACCAGGCCTTTTGCCCCT
CCTACTTTGAAAGGAAACAACAGTGATGCCAGCCGGCAA??????CAT??????AAG???
AAG???CATCGATATCGGCCTGGTACTGTCGCACTACGGGAGATCCGTAAATATCAGAAA
TCTGCCCATCTGTTAATACCAGCCAGTCCTTTTGCAAGATTGGCAAGGGAGATAACAGAG
TTCTTCAGCACAGAAATAAATCGATGGAGTCCTGCAGCTCTTCTTGCTCTCCAAGAGGCA
GCAGAATACTACTTGGTAGAACTGTTAGAGGACACCAATCTCTGCGCCATTCATGCCAAG
CGTGTCACAATTATGCAAAAGGATATACAGTTGGCTAGGCGC
Cyperus_fuscus
TTCGCGAAC???AGATCAGGGAGGAAGAAAAAGGTTGCCGCACGCCGCTCTCTCGCTCTT
GCTGGA?????????TCCTCTTCTCAGCCCGACGGAACTGATACT??????GACGAACAT
?????????????????????????????????????????????????????????AAG
ACTCCG???AAA????????????AACACTGCTAGAAAGAGCTCCAGGCCTCCTCCCACT
CCTAATTTGCAAGGAAACAGCACTGATGCAAGGCAGAAA??????CAGACT???AAG???
AAG???CATCGATATCGGCCTGGTACTGTTGCGCTGCGGGAAATCCGCAAATATCAGAAA
ACTGCTTATCTGTTAATACCAGCCAGTCCTTTTGCAAGATTGGCAAGGGAGATAACAGAG
TTCTTCAATCCAGAAATAAATCGATGGACTCCTGGAGCTCTTATGGCTCTCCAAGAGGCA
GCAGAACACTACTTGGTAGAACTGTTCGAGGACACCAATCTCTGTGCCATTCATGCCAAG
CGTGTCACAATTATGCTAAAGGATATACAGTTGGCTAGGCGC
Cyperus_papyrus
TTCTCGAAC???AAATCAGCGAGGAAG???AAGGCCGCCGCACGCCGCTCTCTCGCTCTT
GCTGGA?????????CCCTCCGCTCAGTCTGACGGAACCGATACT??????AATCAGCAT
AGTGATGTCACTGGTACTCCTACA???????????????GACAAACAA??????CAGAAG
ACTCCG???AAA????????????AACACCGCTAGAAAGAGTACCAGGCCTTTTGCCCCT
CCTACTTTGAAAGGAAACAACAGTGATGCCAGCCGGCAA??????CAT??????AAG???
AAG???CATCGATATCGGCCTGGTACTGTCGCACTACGGGAGATCCGTAAATATCAGAAA
TCTGCCCATCTGTTAATACCAGCCAGTCCTTTTGCAAGATTGGCAAGGGAGATAACAGAG
TTCTTCAGCACAGAAATAAATCGATGG?????????????????????????????????
????????????????????????????????????????????????????????????
??????????????????????????????????????????
Cyperus_textilis
TTCTCGAAC?????????GCGAGGAAG???AAGGCCGCCTCACKCCGCGCTCTCGCTCTT
GCTGGA?????????TCCTCCGCTCAGCCCGACGGAACTGATACT??????AATCAGCAT
GGTGATGTCACTGGTACTCCTACA???????????????AACAAACAA??????CAGAAG
ACTCCG?????????????????????ACCGCTAGAAAGAGTACCAGGCCTTTTGCCCCT
CCTACTTTGAAAGGAAACAACAGTGATGCAAGCCGGCAA??????CAT??????AAG???
AAG???CATCGATATCGGCCTGGTACTGTCGCACTACGGGAGATCCGTAAATATCAGAAA
TCTGCCCATCTGTTAATACCAGCCAGTCCTTTTGCAAGATTGGCAAGGGAGATAACAGAG
TTCTTCAGCACAGAAATAAATCGATGGAGTCCTGCAGCTCTTCTTGCTCTCCAAGAGGCA
GCAGAATACTACTTGGTAGAACTGTTAGAGGACACCAATCTCTGCGCCATTCATGCCAAG
CGTGTCACAATTATGCAAAAGGATATACAGTTGGCTAGGCGC
Eleocharis_acicularis
TTCTCGAGC???AGRTCCGCCAGGAAA???AAGTCCGCCRCTCGCCGCTCCATRGCTGAT
GCTAAAGGGGACAGCTCCTCCGCGCAGCCCAATGAATCTGATGCTTTGCCGAACCAACAA
GGCGATGCCAATGATGCCCCTGCA???????????????GATCAAGAG???TAC???AAG
ACCCCT???AAG????????????AGCACTGCTAGAAAGAGTTCCAAGCCCCCTACAAGC
CGAAACCTGGATGGA???GGYGGTAATGCAAGCCAGAAA??????CAGACC???AAG???
AAG???CATCGGTATCGGCCTGGTACTGTAGCACTGCGGGAAATACGTAAATTTCAAAAA
ACAACCCATCTGTTGATACCATCCAGTCCTTTTGCAAGATTGGTAAAGGAGATAACAGAA
TTCTTCCRCSASGACATAACTCGATGGACACCTGGAGCTATGATTGCTCTCCAGGAGGCA
GCAGAATACTACCTTGTAGAACTGTTTGAAGATGGCAATMTSTGTGCCATTCATGCCAAG
CGTGTGACAATTATGCAAAAAGATATKCARTTGGCTAGGCGC
Eleocharis_dulcis
???TCGAGC???AGATCAGGA???AAG???AAGGTC???GCACGCCGCTCCATGGCTACT
GCTGGAGGGACCAGCTCCTCTACCCAGCCCCACGAAACTGATGCTTTACAGAACCAACAA
GGCGATATCAATGATGCTTCTACA???????????????CACCAAGTG??????CCGAGG
ACCACA???CAA????????????AACACTGCTAGAAAGAGTTCCAGGCCCCCTTCCGCT
CCTACCCTGAAAGGA???GGTGGTGATGCAACCCAGAAA??????CAGACT???AAG???
AAG???CATCGGTTTCGGCCTGGTACTGTTGCATTGCGCGAAATACGCAAATTTCAAAAA
AGTACCCTTCTGTTAATACCGGGCCTTCCTTTTGCAAGATTGGCAAGGGAGATAACAGAA
TTCTGGAATCCAAAAATAAATCGATGGACTCCTGGAGCTCTGATTGCTATCCAGGAGGCA
GCAGAATACTACATTGTAGAACTGTTAGAAGATGCAAATCTCTGTGCCATTCATGCCAAG
CGCATAACAATTATGCAAAAAGATATACAGTTG?????????
Eleocharis_ovata
TTCTCGAGC???AGATCCGGCAGGAAA???AAGGTCGCCGCTCGCCGCTCCATCGGTGCT
GCTGGAGGGAGCACCTCC???GCTCAGCCCAATGAAACTGAT?????????AACCAACAA
GGCGATGCCAATGATGCCCCTGCA???????????????GATCAAGAG???TAC???AAG
ACCCCT???AAG????????????AACACTGCTAGAAAGAGTTCCAGGCCCCCTTCTACC
CGAAACCTGGATGGT???GGCGGTAATGCAAGCCAGAAA??????CAGACC???AAG???
AAG???CATCGGTATCGGCCTGGTACTGTAGCACTCCGGGAAATACGTAAATTTCAAAAA
ACAACCCATCTGTTGATACCAGCCCTTCCTTTTGCGAGATTGGTAAAGGAGGTAGCAGAA
TTCTTCAACCCGGACATAAATAGATGGACTCCCGGAGCTATGATTGCTATCCAGGAGGCA
GCAGAATACTACCTTGTAGAACTGTTTGAAGATGCCAATCTCTGTGCCATTCATGCCAAG
CGTGTGACAATTATGCAAAAAGATATACAGTTGGCTAGGCGC
Eleocharis_vivipara
CTCTCGAGC?????????GGCCGGAAA???AAGGTCGCCGCTCGCCGCTCCATGGGTGCT
GCTGGAGGGGACAGCTCC???GCTCAGCCCAATGAAACTGAT?????????AACCAACAA
GGCGATGCCAATGATGCCCCTGCA???????????????GATCAAGAG???TAC???AAG
ACCCCT???AAG????????????AACACTGCTAGAAAGAGTTCCAGGCCCCCTACTTCC
CGAAACCTGGATGGT???GGTGGTAATGCAAGCCAAAAA??????AAGACC???AAG???
AAG???CATCGGTATCGGCCTGGTACCGTAGCACTGCGGGAAATACGGAAATTTCAGAAA
ACATCCCATCTGTTGATACCAGCCCTTCCTTTTGCGAGATTGGTAAAGGAGGTAGCAGCA
TTCTTCAACCCAGACATAAATCGATGGACTCCCGGAGCTATGATTGCTATCCAGGAGGCA
GCAGAATACTACCTTGTAGAACTGTTTGAAGATGCCAATCTCTGTGCCATTCATGCCAAG
CGTGTGACAATTATGCAAAAAGATATACAGTTGGCTAGGCGC
Eriophorum_angustifolium
????????????????????????????????????????????????????????????
????????????????????????????????????????????????CAGAACAAACAA
GG?GAAGACAACGGCGCTTCTACA???????????????AGCCAACAC??????CAGCGG
ACCCCA???AAG????????????AGCACTGCTCGCAAGAGTACACTGGCCCGTCCTACT
CCTAAATTGAAAGGAAGTGGCCCTGATGTAAGCCAGAAA??????AAGACT???AAA???
AAG???CATCGATTCCGGCCTGGTACGGTCGCGTTGCAGGAAATCCGCAGGTTTCAGAAA
AGTACCCATCTGTTAATACCGGCCATTGCTATTGCGAGATTGGCAAGGGAGTTAACAGAG
TACGTGAACCCAGCTATAACCCGATGGACTCCTGGAGCTCTTGTTGCTCTCCAAGAGGCA
GCAGAATACTACATTGTAGATCTG????????????????????????????????????
??????????????????????????????????????????
Eriophorum_vaginatum
TTCACGAGC?????????GCTAGGAAA???AAAGCCGTCGCGCGCAGATCCACGGCTCCT
GCTGGAGGGAGCAGCTCCTCCKCTCAGCCCGATGTAACTGATGCTTCACAGAACAAACAA
GGTGAAGACAACGGCGCTTCTACA???????????????AGCCAACAC??????CAGCGG
ACCCCA?????????????????????ACTGCTCGCAAGAGTACACTGGCCCGTCCAACT
CCTAAATTGAAAGGAAGTGGCCATGATGTAAGCCAGAAA??????AAGACT???AAA???
AAG???CATCGATTTCGGCCTGGTACGGTCGCGTTGCAGGAAATCCGCAGGTTTCAGAAA
AGTACCCAACAGTTAATACCGGCCATTGCTTTTGCGAGATTGGCAAGGGAGATAACAATG
GACATTAACCCACATATAACCCGATGGACTCCTGGAGCTCTTGTTGCTCTCCAAGAGGCA
GCAGAATACTACATTGTAGATCTGCTTGAGGACACCAACCTCTGTGCCATCCATGCCAAG
CGGGTCACAATTATGCAAAAGGATATGCAATTGGCGAGGCGC
Isolepis_prolifera
TTCGCGAGC?????????GGAAAGAAG???AAGGTT???GCGCGTCGCTCTATCGGTCCT
GTTGGAGTTAGCCGCTCCTCCGCTCAGCCTGACGGAACTGATGCT??????AACCAACTA
GCTGATGTCAATGGTACTCCTACT??????????????????CCGCAA??????CAGAAG
ACCCCG?????????????????????ACCGCTAGGAAGAGTACTAGGCCTCCTTTCACT
CCTAATTTGAAAGGAAACAATGGTGTTGGAAACACGACA??????CGG??????AAG???
AAG???CATCGATATCGGCCTGGTACTGTTGCATTGCGGGAGATCCGCACTTATCAGAAA
ACAACCCATTTGTTAATACCGGCCTGTGCTTTTGCAAGATTGGCAAGGGAGATAACATCT
TTCTTTAACCCGGAGATTAATCGGTATACTCCTGGAGCTCTTATTGCCCTGCAAGAGGCA
GCAGAACACTACATTGTAGAACTGTTCGAGGACACCAATCTCTGTGCCATCCATGCCAAG
CGTGTCACAATAATGCAAAAGGATGTATACTTGGCTARGCGC
Lepidosperma_gibsonii
AGTTCGAAG?????????GGGACGAAA???AGAGCCGCCTCACAC???TTCAACGATCGT
GCTAAAGGGAGCAGT???TCCGGTCAGCCTGATGAACCTGAT?????????AACCCACAA
CTTGATGTCAATGGCGAACCTACT???????????????AGCCAATAT??????CATCGG
ACCCCA???AAG????????????AGCACTGGTCGCAACCCTAGCCGGGTTCCTCCAAAT
CCTAGACTA???GGGAGTGGAGATGATCGAAGCCAGCAG?????????AGA???AAG???
AAG???CACCGGTATCGACCTGGTACTGTCGCCTTGCGGGAAATCCGCAAGTTTCAAAAA
TCTACCAAACTATTAATACCGAATGCTGCGTTCTTCAGATTGACAAGGGAGGTATCATCG
CACTACAGCAAAGATGTTACTAGATGGACACCTGGAGCTCTTCTTGGCCTTCAAGAGGCA
GCAGAATACTACATAGTAGAGCTGTTAGAGGACGCCAACCAGATGGCGATCCATGCCAAG
CGTGTAACAATTATGCAAAAAGATATACAGTTGGTTAGGCGT
Mapania_palustris
TTCTCCATC?????????GCAAGGGCT???AAA???????????????TCCAAAGCTGGT
GTCGGAGGGAGCAGC???TCTGCTTTGCGAGATGGATCTAGT?????????ATTCAACAA
GGTGATGTCAGTGGCACCGCCACC???????????????AGTCAAAAT??????CTGAGG
ATCCTC?????????????????????ACGGCCCGCAAGACTAGCCGGCCCCCTCAAACT
CCTAGACTTCAAGGGAGCAGAAATGATGAAAGCCAGCAA??????GAGACA???AGG???
AAGTCTCATCGATACCGGCCTGGTACCGTTGCTTTGCGGGAAATCCGCAAGTTTCAAAAA
AGTACCCACTTGTTAATACCGCTTGCTGCTTTTGCCAGATTGGCAAGGGAGATCACAGAG
CTTGTCTCGAAAGATGTAAATCGGTGGACACCTGGAGCTCTTATGGCCCTTCAAGAGGCG
GCAGAGTACTACATTGTAGATTTGTTAGAGGATGCCAACCTATGTGCCTTGCATGCAAAG
CGAGTGACAATTATGCAAAAGGATATACAGTTGGCTAGGCGC
Rhynchospora_pubera_1
TTCTCGGTT?????????GGAAAA??????AAGTCTGCTTCACGC???ACTAAAGCTCGT
GGTGGAGAGAGTAGCGCTCTTGTTCAGCCAGATGGATCTGAT?????????AAC???CAA
GGTGACTTGAATGGCACTCCTATG???????????????AGCCAAAAT??????CCAAAC
ACTCCA???AAG????????????ACAACTGCTCGAAAGAGTGCCCGGGCCCCGCCAACT
CCTAGCTTGAAAGGAAGATCCGAT?????????????????????AAGAGA???AAG???
AAG???CATCGGTATAGGCCTGGTACCGTTGCATTGAGAGAGATACGTAAATTTCAGAAA
ACGACCCATTTGTTAATACCAGCTGCTCCTTTTTCCAGATTGGCGAGGGAGGTTACAGAG
TTATTCAACAAAGATATG???CGATGGACTCCTGCAGGTCTTCTTGCCCTTCATGAGGCA
GCAGAATATTATTTAGTTGATCTCTTTGAGGATGCCAACCTCTGTGCCATCCATGCCAAG
CGTATCACAGTTAAGGATAAGGATATACAGTTGGCAAGGCGC
Rhynchospora_pubera_2
TTCTCGGTT?????????GGAAAG??????AAGGCTGTCTCACGC???ACCAAAGCTCGT
GGTGGAGAGAGTAGCGTTCTTGTTCAGCCAGATGGATCTGAT?????????AAC???CAA
GGTGACTTGAATGGCACTCCTATG???????????????AGCCAAAAT??????CCAAAC
ACTCCA???AAG????????????AACACTGCTCGAAAGAGTGCCCGGGCCCCGCCAACT
CCTAGCTTGAAAGGAATATCCGAT?????????????????????AAGAGA???AAG???
AAG???CATCGGTATAGGCCTGGTACCGTTGCATTGAGAGAAATACGTAAATTTCAGAAA
ACGACCCATTTGTTAATACCAGCTGCTCCTTTTTCCAGATTGGCGAGGGAGGTTACAGAG
TTATTCAACAAAGATATG???CGATGGACTCCTGCAGGTCTTCTTGCCCTTCATGAGGCA
GCAGAATATTATTTAGTTGATCTCTTTGAGGATGCCAACCTCTGTGCCATCCATGCCAAG
CGTGTCACAGTTAGGGATAAGGATATACAGTTGGCAAGGCGC
Scirpus_sylvaticus
TTCACGAGC?????????GCTAGGAAA???AAAGCCGTCGCGCGCAGATCCACGGCTCCT
GCTGGAGGGAGCAGCTCCTCCGCTCAGCCCGATGTAACTGATGCTTCACAGAACAAACAA
GGTGAAGACAACGGCGCTTCTACA???????????????AGCCATCAC??????CACCAG
ACCCCA???AAG????????????AGCACTGCTCGCAAGAGTACACTGGCCCGTCCAACT
CCTAAATTGAAAGGAAGTGGCCCTGATGTAAGCCAGAAA??????AAGACT???AAA???
AAG???CATCGATTTCGGCCTGGTACGGTCGCGTTGCAGGAAATCCGTAGGTTTCAGAAA
AGTACCCATCTGTTAATACCAGCCATTGCTTTTGCGAGATTGGCAAGGGAGATGACAGCG
GACTATAACCCACATATAACCCGATGGACTCCTGGAGCTCTTGTTGCTCTCCAAGAGGCA
GCAGAATACTACATTGTAGATCTGCTTGAGGACACCAACCTCTGTGCCATCCATGCCAAG
CGGGTCACAATTATGCAAAAGGATATGCAATTGGCTAGGCGC
;
end;
BEGIN TREES;
	TREE tree = (Carex_acutiformis,Carex_hartmanii,Carex_nigra,
(((Carex_flacca,((Carex_alba,(((Eriophorum_angustifolium,
(Scirpus_sylvaticus,Eriophorum_vaginatum)),
(((Rhynchospora_pubera_1,Rhynchospora_pubera_2),(Lepidosperma_gibsonii,
Mapania_palustris)),((Isolepis_prolifera,(Cyperus_fuscus,
(Cyperus_textilis,(Cyperus_alternifolius,Cyperus_papyrus)))),
(Eleocharis_dulcis,(Eleocharis_acicularis,(Eleocharis_ovata,
Eleocharis_vivipara)))))),(Carex_muricata_agg,((Carex_echinata,
(Carex_canescens,(Carex_leporina,Carex_bohemica))),
(Carex_elongata,Carex_remota))))),(Carex_pilulifera,
(Carex_digitata,(Carex_caryophyllea,Carex_humilis))))),
(Carex_panicea,Carex_pilosa)),(Carex_hirta,Carex_rostrata)));
END;

## Sheet: Table S6
Table S6: MEME output showing likelihood ratio test (LRT) of positive selection and p-values for each codon
codon	LRT	p-value
1	0	0.67
2	0.38	0.47
3	0.28	0.5
4	0	0.67
5	0	0.67
6	0	0.67
7	0	0.67
8	0	0.67
9	0	0.67
10	0	0.67
11	0	0.67
12	2.37	0.15
13	8.36	0.01	*
14	0	0.67
15	0	0.67
16	3.82	0.07
17	0	0.67
18	0	0.67
19	0	0.67
20	0	0.67
21	0	0.67
22	7.64	0.01	*
23	0	0.67
24	5.5	0.03	*
25	0	0.67
26	2.41	0.15
27	0	0.67
28	0	0.67
29	0	0.67
30	0	0.67
31	0	0.67
32	0	0.67
33	0	0.67
34	3.54	0.08
35	2.48	0.14
36	0	0.67
37	4.75	0.04	*
38	0	0.67
39	0	0.67
40	1.93	0.19
41	0	0.67
42	0	0.67
43	5.13	0.04	*
44	0	0.67
45	0	0.67
46	0	0.67
47	0	0.67
48	0	0.67
49	0	0.67
50	0	0.67
51	0	0.67
52	0	0.67
53	0	0.67
54	0	0.67
55	0	0.67
56	0	0.67
57	0	0.67
58	0	0.67
59	0	0.67
60	2.03	0.18
61	0	0.67
62	0	0.67
63	0	0.67
64	0	0.67
65	0	0.67
66	0	0.67
67	0	0.67
68	0	0.67
69	0	0.67
70	0	0.67
71	0	0.67
72	0	0.67
73	0	0.67
74	0	0.67
75	0.01	0.65
76	0	0.67
77	0	0.67
78	3.45	0.08
79	0	0.67
80	0	0.67
81	0	0.67
82	1.22	0.28
83	0	0.67
84	0	0.67
85	0	0.67
86	0	0.67
87	0	0.67
88	6.21	0.02	*
89	0	0.67
90	0	0.67
91	0	0.67
92	4.1	0.06
93	0.03	0.62
94	0	0.67
95	0	0.67
96	0	0.67
97	0	0.67
98	0	0.67
99	0	0.67
100	0	0.67
101	0	0.67
102	0	0.67
103	0	0.67
104	0	0.67
105	0	0.67
106	0	0.67
107	0	0.67
108	0	0.67
109	0	0.67
110	0	0.67
111	0	0.67
112	0	0.67
113	0	0.67
114	0	0.67
115	0	0.67
116	0	0.67
117	0	0.67
118	4.4	0.05	*
119	0	0.67
120	0	0.67
121	0	0.67
122	1.21	0.28
123	0.61	0.4
124	0	0.67
125	0	0.67
126	0	1
127	0	0.67
128	0.7	0.38
129	11.54	0	*
130	0	0.67
131	0	0.67
132	0	0.67
133	0	1
134	7.37	0.01	*
135	0	0.67
136	0	0.67
137	0	1
138	0	0.67
139	0	0.65
140	8.98	0	*
141	0	0.67
142	0	0.67
143	0	0.67
144	0	0.67
145	0	0.67
146	0	0.67
147	0	0.67
148	0	0.67
149	0	0.67
150	0	0.67
151	0	0.67
152	0	0.67
153	0	0.67
154	0	0.67
155	0	0.67
156	0	0.67
157	0	0.67
158	0	0.67
159	0	0.67
160	0	0.67
161	0	0.67
162	0	0.67
163	0	0.67
164	0	0.67
165	0	0.67
166	0	0.67
167	0	0.67
168	0	0.67
169	0	0.67
170	0	0.67
171	0	0.67
172	0	0.67
173	0	0.67
174	0	0.67
175	0	0.67
176	0	0.67
177	0	0.67
178	0	0.67
179	0	0.67
180	0	0.67
181	0	0.67
182	0	0.67
183	0	0.67
184	0	0.67
185	0.01	0.65
186	3.4	0.09
187	0	0.67
188	0	0.67
189	1.23	0.28
190	0	0.67
191	0	0.67
192	0	0.67
193	0	0.67
194	0	0.67
Asterisks indicate p-values ≤ 0.05

## Sheet: Table S7
Table S7: aBS-REL output showing likelihood ratio test (LRT) of positive selection and p-values (un)corrected for multiple testing
Branch	LRT	Bonferroni-Holm corrected p-value	Uncorrected p-value
ELEOCHARIS_ACICULARIS	11.2421	0.0822	0.0012	*		Tree with the branches numbered to correspond with the aBS-REL output
Branch21	9.9744	0.1537	0.0024	*
Branch8	9.8468	0.1614	0.0025	*
LEPIDOSPERMA_GIBSONII	9.1865	0.222	0.0035	*
CAREX_FLACCA	4.4626	1	0.0391	*
ISOLEPIS_PROLIFERA	4.244	1	0.0438	*
Branch12	2.5874	1	0.1038
Branch22	2.5634	1	0.1051
MAPANIA_PALUSTRIS	2.3718	1	0.1163
RHYNCHOSPORA_PUBERA_2	1.7725	1	0.1603
CYPERUS_TEXTILIS	1.3938	1	0.197
CAREX_PANICEA	1.2485	1	0.2135
Branch43	0.6501	1	0.3008
Branch42	0.6425	1	0.3021
CAREX_ELONGATA	0.6355	1	0.3034
Branch45	0.5205	1	0.3254
ERIOPHORUM_VAGINATUM	0.4092	1	0.349
ELEOCHARIS_DULCIS	0.1344	1	0.4233
Branch5	0.0786	1	0.4443
CAREX_ROSTRATA	0.0403	1	0.4622
Branch18	0.0115	1	0.4812
SCIRPUS_SYLVATICUS	0.0106	1	0.482
CAREX_ACUTIFORMIS	0	1	1
CAREX_ALBA	0	1	1
CAREX_BOHEMICA	0	1	1
CAREX_CANESCENS	0	1	1
CAREX_CARYOPHYLLEA	0	1	1
CAREX_DIGITATA	0	1	1
CAREX_ECHINATA	0	1	1
CAREX_HARTMANII	0	1	1
CAREX_HIRTA	0	1	1
CAREX_HUMILIS	0	1	1
CAREX_LEPORINA	0	1	1
CAREX_MURICATA_AGG	0	1	1
CAREX_NIGRA	0	1	1
CAREX_PILOSA	0	1	1
CAREX_PILULIFERA	0	1	1
CAREX_REMOTA	0	1	1
CYPERUS_ALTERNIFOLIUS	0	1	1
CYPERUS_FUSCUS	0	1	1
CYPERUS_PAPYRUS	0	1	1
ELEOCHARIS_OVATA	0	1	1
ELEOCHARIS_VIVIPARA	0	1	1
ERIOPHORUM_ANGUSTIFOLIUM	0	1	1
Branch10	0	1	1
Branch15	0	1	1
Branch16	0	1	1
Branch19	0	1	1
Branch23	0	1	1
Branch26	0	1	1
Branch30	0	1	1
Branch35	0	1	1
Branch37	0	1	1
Branch4	0	1	1
Branch40	0	1	1
Branch50	0	1	1
Branch53	0	1	1
Branch54	0	1	1
Branch56	0	1	1
Branch58	0	1	1
Branch60	0	1	1
Branch63	0	1	1
Branch65	0	1	1
Branch67	0	1	1
Branch9	0	1	1
RHYNCHOSPORA_PUBERA_1	0	1	1
Branch8	0	1	1
RHYNCHOSPORA_PUBERA_1	0	1	1
Asterisks indicate p-values ≤ 0.05
